# Supplementary material for: Multiscale model for the optimal design of pedestrian queues to mitigate infectious disease spread
Source: PLoS One. 2020 Jul 9;15(7):e0235891. doi: 10.1371/journal.pone.0235891 (PMC7347216; doi:10.1371/journal.pone.0235891)
Supplement: S1 File — (ZIP) [file pone.0235891.s001.zip]

Archive with 5 entries (4 files):
- supplemental_data/
- supplemental_data/double_queue.xlsx
- supplemental_data/permutationofinfectives_rope.f90
- supplemental_data/permutationofinfectives_wall.f90
- supplemental_data/single_queue.xlsx
