# Supplementary material for: Multiscale model for the optimal design of pedestrian queues to mitigate infectious disease spread
Source: PLoS One. 2020 Jul 9;15(7):e0235891. doi: 10.1371/journal.pone.0235891 (PMC7347216; doi:10.1371/journal.pone.0235891)
Supplement: S1 File — (ZIP) [file pone.0235891.s001.zip › supplemental_data/double_queue.xlsx]

## Sheet: Sheet1
probability variation	config 1	config 2	config 3	config 4		probability of infection: 0.05-0.2,1		contact
0.025	4	2	2	3		radius: 48 in
0.05	7	4	3	6		numb of contact: 3		Config. 1	128
0.075	10	5	5	9		infection code: 1-rope		Config. 2	60
0.1	13	7	6	11		4 different configurations		Config. 3	54
0.125	17	8	7	14		1 infective		Config. 4	108
0.15	20	10	9	17
0.175	23	11	10	19
0.2	26	13	11	22
probability variation	config 1	config 2	config 3	config 4		probability of infection: 0.05-0.2,1		contact
0.025	1	1	1	1		radius: 48 in
0.05	2	2	1	1		numb of contact: 3		Config. 1	26
0.075	2	2	2	2		infection code: 2-wall		Config. 2	25
0.1	3	3	2	2		4 different configurations		Config. 3	16
0.125	4	4	2	3		1 infective		Config. 4	20
0.15	4	4	3	3
0.175	5	5	3	4
0.2	6	5	4	4

## Sheet: Sheet2
probability variation	config 1	config 2	config 3	config 4		probability of infection: 0.05-0.2,1		contact
0.025	4	2	2	4		radius: 84 in
0.05	8	4	4	8		numb of contact: 3		Config. 1	150
0.075	12	6	6	11		infection code: 1-rope		Config. 2	74
0.1	16	8	8	15		4 different configurations		Config. 3	70
0.125	19	10	9	18		1 infective		Config. 4	140
0.15	23	12	11	22
0.175	27	13	13	25
0.2	31	15	15	29
probability variation	config 1	config 2	config 3	config 4		probability of infection: 0.05-0.2,1		contact
0.025	1	2	1	1		radius: 84 in
0.05	2	3	2	2		numb of contact: 3		Config. 1	35
0.075	3	4	3	3		infection code: 2-wall		Config. 2	44
0.1	4	5	3	4		4 different configurations		Config. 3	30
0.125	5	6	4	5		1 infective		Config. 4	38
0.15	6	7	5	6
0.175	6	8	6	7
0.2	7	9	6	8

## Sheet: Sheet3
probability variation	config 1	config 2	config 3	config 4		probability of infection: 0.2
0.9	10	9	6	9		radius: 36-84 in (12in incr)
1.2	26	13	11	22		numb of contact: 3
1.5	27	13	12	24		infection code: 1-rope
1.8	28	14	13	26		4 different configurations
2.1	31	15	15	29		1 infective
probability variation	config 1	config 2	config 3	config 4		probability of infection: 0.2
36	5	5	3	4		radius: 36-84 in (12in incr)
48	6	5	4	4		numb of contact: 3
60	6	6	4	5		infection code: 2-wall
72	6	8	5	7		4 different configurations
84	7	9	6	8		1 infective

## Sheet: Sheet4
probability variation	config 1	config 2	config 3	config 4		probability of infection: 1
0.9	45	41	25	44		radius: 36-84 in (12in incr)
1.2	128	60	54	108		numb of contact: 3
1.5	134	64	57	119		infection code: 1-rope
1.8	136	66	61	129		4 different configurations
2.1	150	74	70	140		1 infective
probability variation	config 1	config 2	config 3	config 4		probability of infection: 1
36	23	20	13	18		radius: 36-84 in (12in incr)
48	26	25	16	20		numb of contact: 3
60	27	29	19	22		infection code: 2-wall
72	30	36	23	32		4 different configurations
84	35	44	30	38		1 infective

## Sheet: combine
0.025	4	2	2	3		4	2	2	4
0.05	7	4	3	6		8	4	4	8
0.075	10	5	5	9		12	6	6	11
0.1	13	7	6	11		16	8	8	15
0.125	17	8	7	14		19	10	9	18
0.15	20	10	9	17		23	12	11	22
0.175	23	11	10	19		27	13	13	25
0.2	26	13	11	22		31	15	15	29

## Sheet: Sheet6
0.9	45	41	25	44		23	20	13	18
1.2	128	60	54	108		26	25	16	20
1.5	134	64	57	119		27	29	19	22
1.8	136	66	61	129		30	36	23	32
2.1	150	74	70	140		35	44	30	38

## Sheet: Sheet7
Config. 1	128		150
Config. 2	60		74
Config. 3	54		70
Config. 4	108		140

## Sheet: square queue
probability variation	config 1	config 2	config 3	config 4		probability of infection: 1
0.9	48	45	27	57		radius: 36-84 in (12in incr)
1.2	83	85	67	85		numb of contact: 3
1.5	85	87	76	88		infection code: 1
1.8	93	92	81	91		4 different configurations
2.1	102	100	97	100		1 infective
probability variation	config 1	config 2	config 3	config 4		probability of infection: 1
36	21	16	14	44		radius: 36-84 in (12in incr)
48	25	18	15	46		numb of contact: 3
60	28	22	17	49		infection code: 2
72	31	27	20	50		4 different configurations
84	42	32	24	55		1 infective
