# Supplementary material for: Multiscale model for the optimal design of pedestrian queues to mitigate infectious disease spread
Source: PLoS One. 2020 Jul 9;15(7):e0235891. doi: 10.1371/journal.pone.0235891 (PMC7347216; doi:10.1371/journal.pone.0235891)
Supplement: S1 File — (ZIP) [file pone.0235891.s001.zip › supplemental_data/permutationofinfectives_rope.f90]

program Infection_rope

implicit none
!-------------------PARAMETERS--------------------
!infection distance (radius)24:12:84
integer,parameter::p1min=24,p1max=84,p1inc=12

!critical contact number (time)1:1:3
integer,parameter::p2min=3,p2max=3,p2inc=1

!probability of infection 0.1:0.01:1
real,parameter::p3min=0.1,p3max=1,p3inc=0.1
integer::p3_min,p3_max,p3_inc
!------------------------------------------------------------
!Basic Input Parameters:
integer,parameter::Npm=10000,Npm2=100000,N_infect=1

!Inputs related to Basic Input Parameters:
real::start,TOTAL_MEAN,DIST,finish,factorial,ANS,mean_1,range_1,range_2,expo
integer::pr,r,NP,NP1,NP2,I,k,N1,Nstep,combinations,p,PPP,i1,j1,kk,nn,m,ii,jj,k1,j,l,Ni,summation,Numb_of_pass,incr
integer::MAX_TOTAL_MEAN_MATRIX,qq,pp,ff,uu,ll,mm,ab,ac
real,dimension(Npm,3)::R0,R1
real,dimension(N_infect,Npm)::sum
real,dimension(Npm)::max_val_vect,TOTAL_MEAN_MATRIX,Sum_Prob_p
real,dimension(Npm,Npm)::Prob_p
integer,dimension(Npm)::itr,ktype,range,count_numb
integer,dimension(N_infect)::index,comb
integer,dimension(Npm2,N_infect)::combi
integer,dimension(Npm,Npm,N_infect)::Member
character,dimension(1)::Char
real,dimension(Npm,1)::xp,yp,zp,x0,y0,z0


real::probability,infection_distance,cricontactnumb
REAL, DIMENSION(:), ALLOCATABLE :: infection_distance_vect
REAL, DIMENSION(:), ALLOCATABLE :: cricontactnumb_vect
REAL, DIMENSION(:), ALLOCATABLE :: probability_vect

!----------------------------------------------------------------------
i1= 1+((p1max- p1min)/ p1inc) 
j1= 1+((p2max- p2min)/ p2inc) 
k1= 1+((p3max-p3min)/ p3inc) 
!write(*,*)k1
!write(*,*) p3min,p3max,p3inc
ALLOCATE( infection_distance_vect (i1))
ALLOCATE( cricontactnumb_vect (j1))
ALLOCATE( probability_vect (k1))


infection_distance_vect= (/(i,i= p1min, p1max, p1inc)/)
cricontactnumb_vect=(/(j,j= p2min, p2max, p2inc)/)
p3_min=100*p3min
p3_max=100*p3max
p3_inc=100*p3inc
!write(*,*) p3_min,p3_max,p3_inc
probability_vect=0.01*(/(k,k= p3_min, p3_max, p3_inc)/)
write(*,*) probability_vect           
!--------------------------------------------------------------------------------------

!read seated position coordinates  
open(unit=17,file='coord.d')

      READ(17,*)
      READ(17,*) NP
      READ(17,*) 
      READ(17,*) 

Np1=0
Np2=0
 
     DO I=1,NP
       READ(17,*) k,ktype(k),(R0(k,N1),N1=1,3),itr(k)
       
       IF((ktype(k).eq.13).and.(itr(k).eq.1))then
          Np1=Np1+1
       elseif(itr(k).gt.1)then
          Np2=Np2+1
       endif   
     end do

      DO I=1,NP
           READ(17,*) k,(R1(k,N1),N1=1,3)
      enddo     
      DO I=1,NP
           READ(17,*) k,(R1(k,N1),N1=1,3)
      enddo     
      DO I=1,NP
           READ(17,*) k,(R1(k,N1),N1=1,3)
      enddo     
      DO I=1,NP
           READ(17,*) k,(R1(k,N1),N1=1,3)
      enddo
close(17)

!---------------------------------------------------------------------------------------
!determine the number of steps:
Nstep = 0 
    open(unit=2,file='xmol.xyz')
     DO 
        READ (2,*, END=10) 
         Nstep = Nstep + 1 
          END DO 
           10 CLOSE (2) 
           Nstep=Nstep /(NP+2) 

!-----------------------------------------------------------------------------------

! generate the permutation list of r infectives
! Combination is the number ways of selecting r items from a set of n. It is denoted by nCr
! It's given by the formula: nCr= n!/r!(n-r)!
! A SUBROUTINE IS ATTACHED AT THE END OF THE PROGRAM	

open(unit=9,file='comb.d')

  call gen (1)
close (9)

combinations = 0 
open(unit=9,file='comb.d')
     DO 
       READ (9,*, END=11) 
         combinations = combinations + 1 
     END DO 
11 CLOSE (9) 

open(unit=9,file='comb.d')

DO p=1,combinations
       READ(9,*) (combi(p,Ni),Ni=1,N_infect)
END DO
close (9)

!-----------------------------------loop start---------------------------------------
open(unit=19,file='results.txt')

!----------parameter loop start--------------------------
!Do incr=1,size(infection_distance_vect) 
Do incr=1,size(cricontactnumb_vect) 
!Do incr=1,size(probability_vect) 

!infection_distance= infection_distance_vect(incr)
infection_distance=48
!cricontactnumb= cricontactnumb_vect(incr)
cricontactnumb=3 
!probability= probability_vect(incr)
probability=0.005

!repeated algorithm for all the imported infectives locations:
do PPP=1,combinations

  TOTAL_MEAN=0
  
 do pr=1,N_infect 
   index(pr)=combi(PPP,pr)
 end do


 
  open(unit=2,file='xmol.xyz')
!------------------------------ inner loop start-------------------------------------
!assume first zero member matrix
  do kk=1,N_infect
     do m=1,Npm
       do i1=1,Npm
         Member(i1,m,kk)=0
       end do
     end do
   end do


!repeated algorithm applied on xmol.xyz
do i1=1,Nstep 
  
  read (2,*) 
  read (2,*) 

  do j1=1,Np1
    read(2,*) Char,xp(j1,1),yp(j1,1),zp(j1,1) !read passengers data
  end do

  do j1=1,Np2
    read(2,*) Char,x0(j1,1),y0(j1,1),z0(j1,1) !read obstacle data
  end do

  
     !! DATA FOR INFECTIVE r
   ! Estimating the total number of contacts of each passenger with the imported infective r

 do kk=1,N_infect
    if((xp(index(kk),1).LT.216).and.(yp(index(kk),1).LT.180))then

  do m=1,Np1
    if (m.NE.index(kk))then
    if((xp(m,1).LT.216).and.(yp(m,1).LT.180))then
      
         DIST = sqrt( ((xp(m,1)-xp(index(kk),1))**2)+((yp(m,1)-yp(index(kk),1))**2)+((zp(m,1)-zp(index(kk),1))**2) )
         if (DIST .LE. infection_distance) then
           member(i1,m,kk)=1
         else
           member(i1,m,kk)=0
         end if
       
    end if

    else
    member(i1,m,kk)=0
    endif

  end do 
  endif
 end do

end do   

!-------------------------------------------- end of inner loop --------------------------------------------

 !total number of contacts of passengers with imported infective r 
do ii=1,N_infect
   do jj=1,Np1
    sum(ii,jj)=0
  end do
end do

!step 1: get the number of contact of each susceptible with every imported infective

do k1=1,N_infect
 do j=1,Np1
    summation=0 
     do l=1,Nstep
        summation=summation+Member(l,j,k1)
     end do

     if (summation.ge.cricontactnumb)then !total contacts equal or greater to cricontactnumb
       sum(k1,j)=1
     end if

  end do
end do

!step 2: multiply each row of sum matrix by the corresponding probability
do l=1,N_infect
 do j=1,Np1
    sum(l,j)=sum(l,j)*probability
  end do
end do

!step 3: get the maximum of each column of the new sum matrix

do j=1,Np1 
 max_val_vect(j)=MAXVAL(sum(1:N_infect,j))
end do

!step 4: compute the mean number of newly infected susceptibles

 do j=1,Np1
  TOTAL_MEAN=TOTAL_MEAN+max_val_vect(j)
end do

close(2,STATUS='KEEP')
TOTAL_MEAN_MATRIX(PPP)=TOTAL_MEAN

end do

!------------------- end of permutation loop ----------------------------
  if (probability.lt.1)Then
    MAX_TOTAL_MEAN_MATRIX=INT(maxval(TOTAL_MEAN_MATRIX))+1
  else
    MAX_TOTAL_MEAN_MATRIX=maxval(TOTAL_MEAN_MATRIX)
  endif
!!--------ONLY KEEP ONE UNCOMMENTED----------------!!
!write(19,*) infection_distance,MAX_TOTAL_MEAN_MATRIX 
!write(19,*) cricontactnumb,MAX_TOTAL_MEAN_MATRIX 
write(19,*) probability,MAX_TOTAL_MEAN_MATRIX 
!----------------------------------------------------------------
enddo

!subroutine gen:
contains
 
  recursive subroutine gen (mm)
 
    implicit none
    integer, intent (in) :: mm
    integer :: n
    
 
    if (mm > N_infect) then
      write (9,*) comb
    else
      do n = 1, NP1
        if ((mm == 1) .or. (n > comb (mm - 1))) then
          comb (mm) = n
          call gen (mm + 1)
        end if
      end do
    end if
  end subroutine gen
!----------------------------------------------------------------

end program Infection_rope
