# Supplementary material for: Multiscale model for the optimal design of pedestrian queues to mitigate infectious disease spread
Source: PLoS One. 2020 Jul 9;15(7):e0235891. doi: 10.1371/journal.pone.0235891 (PMC7347216; doi:10.1371/journal.pone.0235891)
Supplement: S1 File — (ZIP) [file pone.0235891.s001.zip › supplemental_data/single_queue.xlsx]

## Sheet: Sheet1
probability variation	config 1	config 2	config 3	config 4		probability of infection: 0.025, 0.2-1
0.025	3	2	2	2		radius: 48 in
0.05	6	3	3	3		numb of contact: 3
0.075	9	4	4	5		infection code: 1
0.1	12	5	5	6		4 different configurations
0.125	15	6	6	8		1 infective
0.15	18	7	7	9
0.175	21	8	8	10
0.2	24	9	9	12
1	116	41	41	56
probability variation	config 1	config 2	config 3	config 4		probability of infection: 0.025, 0.2-1
0.025	1	1	1	1		radius: 48 in
0.05	1	1	1	1		numb of contact: 3
0.075	1	1	1	1		infection code: 2
0.1	1	1	1	1		4 different configurations
0.125	1	1	1	1		1 infective
0.15	1	1	1	1
0.175	1	2	1	1
0.2	1	2	2	2
1	5	7	6	6

## Sheet: Sheet2
probability variation	config 1	config 2	config 3	config 4		probability of infection: 0.025, 0.2-1
0.025	4	2	2	2		radius: 84 in
0.05	7	3	3	4		numb of contact: 3
0.075	10	4	4	6		infection code: 1
0.1	13	5	6	8		4 different configurations
0.125	16	7	7	10		1 infective
0.15	19	8	8	11
0.175	23	9	9	13
0.2	26	10	11	15
1	126	49	51	73
probability variation	config 1	config 2	config 3	config 4		probability of infection: 0.025, 0.2-1
0.025	1	1	1	1		radius: 84 in
0.05	1	2	2	2		numb of contact: 3
0.075	2	3	2	2		infection code: 2
0.1	2	3	3	3		4 different configurations
0.125	3	4	3	3		1 infective
0.15	3	5	4	4
0.175	3	5	4	4
0.2	4	6	5	5
1	18	29	23	22

## Sheet: Sheet3
probability variation	config 1	config 2	config 3	config 4		probability of infection: 0.2
36	2	2	2	2		radius: 36-84 in (12in incr)
48	24	9	9	12		numb of contact: 3
60	25	9	10	13		infection code: 1
72	25	10	10	14		4 different configurations
84	26	10	11	15		1 infective
probability variation	config 1	config 2	config 3	config 4		probability of infection: 0.2
36	1	1	1	1		radius: 36-84 in (12in incr)
48	1	2	2	2		numb of contact: 3
60	2	3	2	2		infection code: 2
72	3	5	4	3		4 different configurations
84	4	6	5	5		1 infective

## Sheet: Sheet4
probability variation	config 1	config 2	config 3	config 4		probability of infection: 1
0.9	6	5	5	6		radius: 36-84 in (12in incr)
1.2	116	41	41	56		numb of contact: 3
1	121	44	45	60		infection code: 1
1.8	122	45	47	66		4 different configurations
2.1	126	49	51	73		1 infective
probability variation	config 1	config 2	config 3	config 4		probability of infection: 1
36	3	4	4	4		radius: 36-84 in (12in incr)
48	5	7	6	6		numb of contact: 3
60	7	12	10	8		infection code: 2
72	13	21	16	14		4 different configurations
84	18	29	23	22		1 infective
